# Supplementary material for: Enhancing stability of recombinant CHO cells by CRISPR/Cas9-mediated site-specific integration into regions with distinct histone modifications
Source: Front Bioeng Biotechnol. 2022 Oct 13;10:1010719. doi: 10.3389/fbioe.2022.1010719 (PMC9606416; doi:10.3389/fbioe.2022.1010719)
Supplement: Supplementary file 2 [file DataSheet2.xlsx]

## Sheet: Tabelle1
Integration Site	Contig	Start	End	PeakLength
1	RAZU01000200.1	2504367	2510268	5901
2	RAZU01000139.1	2820761	2826157	5396
3	RAZU01000002.1	8053825	8058875	5050
4	RAZU01001831.1	5865844	5870847	5003
5	RAZU01001831.1	16505754	16510125	4371
6	RAZU01000002.1	3596973	3601019	4046
7	RAZU01000074.1	74788004	74791994	3990
8	RAZU01000074.1	59776967	59780902	3935
9	RAZU01000002.1	10831627	10835532	3905
10	RAZU01000166.1	8864598	8868116	3518
11	RAZU01000013.1	4231238	4234675	3437
12	RAZU01000002.1	3657940	3661214	3274
13	RAZU01000074.1	62613909	62617167	3258
14	RAZU01000241.1	2831043	2834298	3255
15	RAZU01001831.1	14313191	14316306	3115
16	RAZU01000133.1	4417512	4420542	3030
17	RAZU01000079.1	5385757	5388778	3021
18	RAZU01000074.1	2515906	2518926	3020
19	RAZU01000074.1	33140417	33143429	3012
20	RAZU01000159.1	18133047	18136016	2969
21	RAZU01000244.1	4565214	4568008	2794
22	RAZU01000002.1	3593558	3596254	2696
23	RAZU01000074.1	33052325	33054990	2665
24	RAZU01000074.1	2506797	2509445	2648
25	RAZU01000135.1	23749478	23752114	2636
26	RAZU01001831.1	14504812	14507437	2625
27	RAZU01000236.1	9236788	9239408	2620
28	RAZU01000236.1	5846490	5849109	2619
29	RAZU01000234.1	71986120	71988739	2619
30	RAZU01000267.1	6653068	6655686	2618
31	RAZU01000074.1	79276513	79279078	2565
32	RAZU01000045.1	12501696	12504203	2507
33	RAZU01000133.1	3079984	3082418	2434
34	RAZU01000135.1	14230067	14232476	2409
35	RAZU01000007.1	37960785	37963181	2396
36	RAZU01000074.1	32845592	32847939	2347
37	RAZU01000138.1	11599719	11602063	2344
38	RAZU01000060.1	1046949	1049293	2344
39	RAZU01000219.1	10554559	10556859	2300
40	RAZU01001830.1	5298283	5300582	2299
41	RAZU01000236.1	3418625	3420902	2277
42	RAZU01000056.1	491784	494059	2275
43	RAZU01000002.1	10414238	10416491	2253
44	RAZU01000121.1	9336412	9338596	2184
45	RAZU01000087.1	1715133	1717293	2160
46	RAZU01000237.1	7108091	7110239	2148
47	RAZU01000159.1	21055340	21057487	2147
48	RAZU01000081.1	3007889	3010027	2138
49	RAZU01000039.1	15132311	15134448	2137
50	RAZU01000002.1	4898364	4900501	2137
51	RAZU01000234.1	31508095	31510231	2136
52	RAZU01000230.1	9139946	9142076	2130
53	RAZU01000166.1	9008175	9010291	2116
54	RAZU01000074.1	33267739	33269854	2115
55	RAZU01000099.1	11056490	11058599	2109
56	RAZU01001831.1	5698769	5700865	2096
57	RAZU01000244.1	6057356	6059445	2089
58	RAZU01000203.1	1118138	1120194	2056
59	RAZU01000133.1	3082577	3084623	2046
60	RAZU01000234.1	4757525	4759557	2032
61	RAZU01001824.1	19549016	19551039	2023
62	RAZU01000162.1	58415812	58417817	2005
63	RAZU01000138.1	11544961	11546958	1997
64	RAZU01000241.1	2760450	2762432	1982
65	RAZU01000045.1	2802001	2803968	1967
66	RAZU01000200.1	16516477	16518440	1963
67	RAZU01000263.1	11962750	11964711	1961
68	RAZU01000200.1	33747711	33749669	1958
69	RAZU01000056.1	496831	498769	1938
70	RAZU01001831.1	5695724	5697655	1931
71	RAZU01000002.1	3624090	3626011	1921
72	RAZU01000162.1	47685985	47687903	1918
73	RAZU01000039.1	19297817	19299727	1910
74	RAZU01000050.1	42366401	42368308	1907
75	RAZU01000164.1	8192547	8194449	1902
76	RAZU01000002.1	10274809	10276705	1896
77	RAZU01001831.1	14609704	14611598	1894
78	RAZU01000002.1	8059161	8061055	1894
79	RAZU01000236.1	6746473	6748319	1846
80	RAZU01000050.1	23287111	23288926	1815
81	RAZU01000074.1	2511871	2513684	1813
82	RAZU01000002.1	10994213	10996013	1800
83	RAZU01000074.1	28058319	28060117	1798
84	RAZU01000063.1	8879543	8881339	1796
85	RAZU01000050.1	58203901	58205697	1796
86	RAZU01000141.1	14491029	14492812	1783
87	RAZU01000234.1	4838277	4840059	1782
88	RAZU01000078.1	3831036	3832815	1779
89	RAZU01000013.1	4182146	4183925	1779
90	RAZU01000162.1	63868758	63870531	1773
91	RAZU01000087.1	15077647	15079411	1764
92	RAZU01000192.1	1481453	1483215	1762
93	RAZU01000002.1	8020357	8022113	1756
94	RAZU01000248.1	5082259	5084013	1754
95	RAZU01000162.1	9489456	9491207	1751
96	RAZU01000244.1	19100	20838	1738
97	RAZU01000163.1	6751342	6753078	1736
98	RAZU01000074.1	33055267	33057000	1733
99	RAZU01000163.1	6753558	6755289	1731
100	RAZU01000265.1	2210061	2211788	1727
101	RAZU01000042.1	11698570	11700292	1722
102	RAZU01000063.1	5820380	5822101	1721
103	RAZU01000050.1	26746031	26747752	1721
104	RAZU01001829.1	6065981	6067701	1720
105	RAZU01000012.1	21250741	21252460	1719
106	RAZU01001831.1	16787033	16788749	1716
107	RAZU01000203.1	13232414	13234128	1714
108	RAZU01000162.1	50404192	50405903	1711
109	RAZU01000074.1	74683120	74684811	1691
110	RAZU01000074.1	2521514	2523201	1687
111	RAZU01000237.1	7145479	7147161	1682
112	RAZU01001831.1	16888879	16890558	1679
113	RAZU01001831.1	16548394	16550073	1679
114	RAZU01000219.1	7852745	7854422	1677
115	RAZU01000234.1	2505976	2507645	1669
116	RAZU01000267.1	3567673	3569333	1660
117	RAZU01000090.1	1147647	1149307	1660
118	RAZU01001831.1	16650189	16651830	1641
119	RAZU01000074.1	59771254	59772888	1634
120	RAZU01000096.1	34487447	34489080	1633
121	RAZU01000074.1	2526640	2528269	1629
122	RAZU01000164.1	5697502	5699127	1625
123	RAZU01000139.1	2866518	2868142	1624
124	RAZU01000328.1	6320458	6322068	1610
125	RAZU01000261.1	6579667	6581273	1606
126	RAZU01000100.1	7636712	7638318	1606
127	RAZU01000135.1	14369954	14371554	1600
128	RAZU01000002.1	8113763	8115362	1599
129	RAZU01000152.1	3986926	3988521	1595
130	RAZU01000164.1	7778795	7780384	1589
131	RAZU01000074.1	2504970	2506554	1584
132	RAZU01000003.1	1297725	1299308	1583
133	RAZU01000272.1	6611329	6612909	1580
134	RAZU01000002.1	10352050	10353623	1573
135	RAZU01000200.1	58825630	58827202	1572
136	RAZU01000152.1	17756607	17758168	1561
137	RAZU01000133.1	3078178	3079738	1560
138	RAZU01000074.1	12242935	12244493	1558
139	RAZU01000007.1	10609010	10610565	1555
140	RAZU01000074.1	75062362	75063914	1552
141	RAZU01000002.1	8111958	8113503	1545
142	RAZU01000140.1	11424778	11426321	1543
143	RAZU01000162.1	62602822	62604358	1536
144	RAZU01000104.1	3269728	3271262	1534
145	RAZU01000236.1	5849339	5850852	1513
146	RAZU01000039.1	23164766	23166279	1513
147	RAZU01000248.1	2615305	2616817	1512
148	RAZU01000042.1	3647848	3649360	1512
149	RAZU01000162.1	63395606	63397117	1511
150	RAZU01000188.1	3404818	3406328	1510
151	RAZU01000135.1	15000018	15001527	1509
152	RAZU01000002.1	10280055	10281564	1509
153	RAZU01000162.1	22105828	22107335	1507
154	RAZU01000152.1	20541192	20542694	1502
155	RAZU01000074.1	59773080	59774576	1496
156	RAZU01000234.1	9283463	9284955	1492
157	RAZU01000139.1	2863767	2865251	1484
158	RAZU01000331.1	1795026	1796502	1476
159	RAZU01000165.1	3527209	3528680	1471
160	RAZU01000096.1	11684220	11685691	1471
161	RAZU01000152.1	28678286	28679752	1466
162	RAZU01000162.1	54672735	54674189	1454
163	RAZU01000263.1	9767968	9769419	1451
164	RAZU01000089.1	9707659	9709094	1435
165	RAZU01000044.1	18448542	18449977	1435
166	RAZU01000159.1	21058465	21059899	1434
167	RAZU01000074.1	12244684	12246117	1433
168	RAZU01000087.1	16587771	16589201	1430
169	RAZU01000050.1	26724914	26726338	1424
170	RAZU01000007.1	2072171	2073583	1412
171	RAZU01000058.1	9650466	9651876	1410
172	RAZU01000002.1	2590961	2592371	1410
173	RAZU01000163.1	6760035	6761442	1407
174	RAZU01000138.1	11528192	11529598	1406
175	RAZU01000074.1	2524343	2525746	1403
176	RAZU01000140.1	17881040	17882441	1401
177	RAZU01000074.1	19466298	19467698	1400
178	RAZU01001824.1	19546911	19548307	1396
179	RAZU01000328.1	6312960	6314356	1396
180	RAZU01000063.1	6439578	6440974	1396
181	RAZU01000050.1	49462079	49463467	1388
182	RAZU01000045.1	8874296	8875680	1384
183	RAZU01000074.1	68251508	68252890	1382
184	RAZU01000236.1	5529764	5531140	1376
185	RAZU01000025.1	1414013	1415388	1375
186	RAZU01000045.1	12310097	12311470	1373
187	RAZU01001831.1	6087591	6088963	1372
188	RAZU01000074.1	61039852	61041221	1369
189	RAZU01000135.1	8237831	8239195	1364
190	RAZU01000166.1	7250438	7251800	1362
191	RAZU01000162.1	9437893	9439254	1361
192	RAZU01000241.1	9731199	9732558	1359
193	RAZU01000102.1	5196323	5197677	1354
194	RAZU01000162.1	45405154	45406506	1352
195	RAZU01000235.1	11962677	11964027	1350
196	RAZU01000058.1	1285649	1286996	1347
197	RAZU01000095.1	11063972	11065318	1346
198	RAZU01000074.1	73512477	73513823	1346
199	RAZU01000172.1	4799792	4801136	1344
200	RAZU01000050.1	28419403	28420747	1344
201	RAZU01000164.1	4456661	4458003	1342
202	RAZU01000097.1	13065913	13067249	1336
203	RAZU01000081.1	2999778	3001114	1336
204	RAZU01000012.1	23256125	23257459	1334
205	RAZU01000074.1	33792067	33793399	1332
206	RAZU01000152.1	23744288	23745618	1330
207	RAZU01000007.1	37958887	37960215	1328
208	RAZU01000064.1	5996404	5997729	1325
209	RAZU01000236.1	5996342	5997666	1324
210	RAZU01000260.1	1998914	2000235	1321
211	RAZU01000092.1	5280840	5282149	1309
212	RAZU01000168.1	3162387	3163695	1308
213	RAZU01000141.1	8625546	8626853	1307
214	RAZU01000133.1	16491797	16493104	1307
215	RAZU01000120.1	23371604	23372911	1307
216	RAZU01000064.1	8214139	8215441	1302
217	RAZU01000244.1	5156673	5157974	1301
218	RAZU01001831.1	14202006	14203306	1300
219	RAZU01000045.1	9043514	9044813	1299
220	RAZU01000011.1	196351	197649	1298
221	RAZU01000108.1	2471301	2472598	1297
222	RAZU01000137.1	16014708	16016003	1295
223	RAZU01000101.1	2041432	2042723	1291
224	RAZU01000047.1	6404568	6405854	1286
225	RAZU01000267.1	3569628	3570909	1281
226	RAZU01000164.1	5700324	5701605	1281
227	RAZU01000162.1	9485478	9486759	1281
228	RAZU01000056.1	5832383	5833658	1275
229	RAZU01000002.1	4895993	4897268	1275
230	RAZU01000241.1	2330482	2331756	1274
231	RAZU01000087.1	281626	282900	1274
232	RAZU01000096.1	11686579	11687848	1269
233	RAZU01000074.1	2531778	2533045	1267
234	RAZU01000200.1	30800594	30801848	1254
235	RAZU01000237.1	3632173	3633421	1248
236	RAZU01000087.1	11383526	11384768	1242
237	RAZU01000096.1	11136568	11137807	1239
238	RAZU01000002.1	2538557	2539795	1238
239	RAZU01000135.1	23753362	23754598	1236
240	RAZU01000234.1	33212514	33213747	1233
241	RAZU01000069.1	3694221	3695448	1227
242	RAZU01000269.1	2824144	2825370	1226
243	RAZU01000152.1	31465840	31467066	1226
244	RAZU01000097.1	9571956	9573181	1225
245	RAZU01000074.1	16286449	16287671	1222
246	RAZU01000073.1	18366817	18368031	1214
247	RAZU01000092.1	10324666	10325879	1213
248	RAZU01000056.1	549952	551160	1208
249	RAZU01000167.1	8732955	8734160	1205
250	RAZU01000163.1	8740731	8741931	1200
251	RAZU01000099.1	3348361	3349559	1198
252	RAZU01000010.1	3304525	3305721	1196
253	RAZU01000058.1	430078	431273	1195
254	RAZU01001831.1	7548302	7549495	1193
255	RAZU01000074.1	2514527	2515719	1192
256	RAZU01000219.1	10410417	10411607	1190
257	RAZU01000224.1	4769768	4770956	1188
258	RAZU01000229.1	4112632	4113813	1181
259	RAZU01000152.1	20678991	20680164	1173
260	RAZU01000073.1	18583329	18584488	1159
261	RAZU01000045.1	12304779	12305938	1159
262	RAZU01000166.1	5912583	5913741	1158
263	RAZU01000234.1	11736519	11737676	1157
264	RAZU01000019.1	1841601	1842757	1156
265	RAZU01000007.1	39221344	39222500	1156
266	RAZU01001831.1	16890907	16892062	1155
267	RAZU01000073.1	18586245	18587400	1155
268	RAZU01000003.1	1635072	1636227	1155
269	RAZU01000164.1	6606504	6607658	1154
270	RAZU01000225.1	6119994	6121147	1153
271	RAZU01000096.1	51637481	51638631	1150
272	RAZU01000234.1	54225770	54226919	1149
273	RAZU01001824.1	17860853	17861999	1146
274	RAZU01000241.1	2331951	2333097	1146
275	RAZU01000079.1	2153956	2155102	1146
276	RAZU01000244.1	6585457	6586600	1143
277	RAZU01000104.1	4545393	4546532	1139
278	RAZU01000139.1	2857615	2858753	1138
279	RAZU01000045.1	13085092	13086230	1138
280	RAZU01000138.1	11524414	11525551	1137
281	RAZU01000014.1	1926766	1927903	1137
282	RAZU01000159.1	20702405	20703536	1131
283	RAZU01000229.1	5167163	5168292	1129
284	RAZU01000096.1	46622767	46623895	1128
285	RAZU01000074.1	61131935	61133058	1123
286	RAZU01000016.1	2519779	2520901	1122
287	RAZU01000152.1	25590115	25591236	1121
288	RAZU01000139.1	428577	429697	1120
289	RAZU01000104.1	9411301	9412419	1118
290	RAZU01000172.1	7121307	7122424	1117
291	RAZU01000087.1	11368259	11369374	1115
292	RAZU01000162.1	36359122	36360235	1113
293	RAZU01000146.1	1001292	1002405	1113
294	RAZU01000012.1	22451844	22452957	1113
295	RAZU01000140.1	18576266	18577378	1112
296	RAZU01000074.1	16288289	16289399	1110
297	RAZU01000087.1	283077	284182	1105
298	RAZU01000096.1	31192007	31193109	1102
299	RAZU01000074.1	58032010	58033112	1102
300	RAZU01000168.1	4227186	4228286	1100
301	RAZU01000238.1	1817418	1818517	1099
302	RAZU01000138.1	16940959	16942058	1099
303	RAZU01000200.1	18044920	18046018	1098
304	RAZU01000102.1	6835765	6836857	1092
305	RAZU01000050.1	26692558	26693649	1091
306	RAZU01000243.1	60771	61861	1090
307	RAZU01000139.1	12845340	12846430	1090
308	RAZU01000095.1	5610011	5611094	1083
309	RAZU01000219.1	10011431	10012513	1082
310	RAZU01000230.1	23431175	23432250	1075
311	RAZU01000087.1	3258930	3260000	1070
312	RAZU01000235.1	11966180	11967249	1069
313	RAZU01000073.1	21394846	21395914	1068
314	RAZU01000260.1	4993121	4994188	1067
315	RAZU01000200.1	902317	903384	1067
316	RAZU01000135.1	14372710	14373777	1067
317	RAZU01000133.1	10238374	10239438	1064
318	RAZU01000159.1	22620924	22621983	1059
319	RAZU01000133.1	10237141	10238198	1057
320	RAZU01000018.1	1568286	1569343	1057
321	RAZU01000236.1	9239591	9240647	1056
322	RAZU01000229.1	3826259	3827314	1055
323	RAZU01000165.1	8854665	8855719	1054
324	RAZU01000237.1	6671014	6672065	1051
325	RAZU01000229.1	4071466	4072516	1050
326	RAZU01000138.1	18487030	18488078	1048
327	RAZU01000135.1	14232631	14233679	1048
328	RAZU01000219.1	7851547	7852593	1046
329	RAZU01000152.1	24175322	24176367	1045
330	RAZU01000244.1	620933	621970	1037
331	RAZU01000159.1	17677505	17678542	1037
332	RAZU01000200.1	41537728	41538763	1035
333	RAZU01001831.1	5864419	5865450	1031
334	RAZU01000002.1	8117083	8118113	1030
335	RAZU01000167.1	1073200	1074229	1029
336	RAZU01000163.1	6758783	6759810	1027
337	RAZU01000074.1	74882148	74883175	1027
338	RAZU01000210.1	7322363	7323389	1026
339	RAZU01000234.1	3342178	3343200	1022
340	RAZU01000152.1	18493123	18494144	1021
341	RAZU01000236.1	3406023	3407042	1019
342	RAZU01001831.1	8253636	8254650	1014
343	RAZU01000074.1	21339983	21340996	1013
344	RAZU01000060.1	2568814	2569827	1013
345	RAZU01000095.1	1552439	1553450	1011
346	RAZU01000252.1	1290006	1291014	1008
347	RAZU01000044.1	15998489	15999496	1007
348	RAZU01001829.1	19390677	19391681	1004
349	RAZU01000002.1	3608880	3609884	1004
350	RAZU01000012.1	36361424	36362427	1003
351	RAZU01000120.1	16484605	16485606	1001
352	RAZU01000234.1	30963260	30964258	998
353	RAZU01000329.1	1363575	1364570	995
354	RAZU01000011.1	2416606	2417601	995
355	RAZU01000267.1	3564130	3565124	994
356	RAZU01001831.1	5880268	5881259	991
357	RAZU01000234.1	40261175	40262165	990
358	RAZU01000050.1	49415241	49416231	990
359	RAZU01000074.1	74803819	74804808	989
360	RAZU01001829.1	6151110	6152098	988
361	RAZU01000328.1	4507272	4508259	987
362	RAZU01000135.1	15256634	15257620	986
363	RAZU01000203.1	15471162	15472146	984
364	RAZU01000074.1	19030450	19031434	984
365	RAZU01000074.1	19408443	19409426	983
366	RAZU01000060.1	1026651	1027634	983
367	RAZU01000138.1	8426554	8427536	982
368	RAZU01000135.1	14233949	14234931	982
369	RAZU01000234.1	31506954	31507931	977
370	RAZU01000163.1	12327439	12328411	972
371	RAZU01000002.1	10996516	10997479	963
372	RAZU01000003.1	1719643	1720603	960
373	RAZU01000087.1	18327710	18328669	959
374	RAZU01000265.1	3247168	3248123	955
375	RAZU01000099.1	9002493	9003446	953
376	RAZU01000237.1	6202887	6203837	950
377	RAZU01000138.1	11526012	11526962	950
378	RAZU01000050.1	54184751	54185701	950
379	RAZU01000159.1	19682891	19683839	948
380	RAZU01001829.1	6064551	6065498	947
381	RAZU01000045.1	12499430	12500376	946
382	RAZU01000248.1	632156	633101	945
383	RAZU01000142.1	4220422	4221366	944
384	RAZU01000047.1	6543304	6544246	942
385	RAZU01000120.1	24671189	24672130	941
386	RAZU01000237.1	5290478	5291415	937
387	RAZU01000079.1	1413911	1414848	937
388	RAZU01000074.1	60793708	60794644	936
389	RAZU01000159.1	20805306	20806241	935
390	RAZU01000167.1	713125	714059	934
391	RAZU01000247.1	261602	262535	933
392	RAZU01000099.1	9000452	9001384	932
393	RAZU01000263.1	446710	447637	927
394	RAZU01000074.1	54722878	54723803	925
395	RAZU01000096.1	11446736	11447660	924
396	RAZU01000234.1	5159020	5159943	923
397	RAZU01000002.1	10045095	10046018	923
398	RAZU01000231.1	2260744	2261666	922
399	RAZU01000248.1	1929885	1930805	920
400	RAZU01000265.1	453011	453929	918
401	RAZU01000152.1	2113536	2114453	917
402	RAZU01000141.1	14499739	14500656	917
403	RAZU01000050.1	49413908	49414825	917
404	RAZU01000121.1	20618953	20619867	914
405	RAZU01000018.1	1541588	1542502	914
406	RAZU01000073.1	21396895	21397808	913
407	RAZU01000142.1	12435086	12435998	912
408	RAZU01000074.1	37252397	37253308	911
409	RAZU01000133.1	15201542	15202450	908
410	RAZU01000045.1	12307058	12307965	907
411	RAZU01000101.1	2042893	2043797	904
412	RAZU01000152.1	13929793	13930696	903
413	RAZU01001830.1	2537243	2538144	901
414	RAZU01000250.1	418075	418973	898
415	RAZU01000152.1	23366104	23366999	895
416	RAZU01000142.1	9831491	9832385	894
417	RAZU01000074.1	74679529	74680423	894
418	RAZU01000166.1	11890203	11891096	893
419	RAZU01000234.1	39276281	39277172	891
420	RAZU01000092.1	10775241	10776132	891
421	RAZU01000099.1	12660862	12661752	890
422	RAZU01000219.1	10013441	10014327	886
423	RAZU01000074.1	12327377	12328263	886
424	RAZU01000168.1	3159057	3159941	884
425	RAZU01000087.1	1930827	1931711	884
426	RAZU01000013.1	3414031	3414915	884
427	RAZU01000002.1	14572150	14573034	884
428	RAZU01000159.1	18022196	18023079	883
429	RAZU01000074.1	3027524	3028407	883
430	RAZU01000203.1	18140765	18141647	882
431	RAZU01000200.1	14872404	14873286	882
432	RAZU01000265.1	3248489	3249369	880
433	RAZU01000050.1	5414879	5415759	880
434	RAZU01000095.1	6232096	6232975	879
435	RAZU01000096.1	31444366	31445243	877
436	RAZU01000225.1	2402084	2402960	876
437	RAZU01000267.1	3566057	3566932	875
438	RAZU01000234.1	40828291	40829166	875
439	RAZU01001831.1	14613356	14614229	873
440	RAZU01000236.1	1054012	1054885	873
441	RAZU01000018.1	857423	858295	872
442	RAZU01001826.1	2511089	2511959	870
443	RAZU01001831.1	11856491	11857360	869
444	RAZU01000121.1	21743526	21744395	869
445	RAZU01000152.1	28807152	28808020	868
446	RAZU01000159.1	17679948	17680814	866
447	RAZU01000269.1	2288542	2289406	864
448	RAZU01000151.1	1061356	1062219	863
449	RAZU01000263.1	10120348	10121209	861
450	RAZU01000087.1	22873215	22874074	859
451	RAZU01000244.1	3806088	3806946	858
452	RAZU01000104.1	9123465	9124319	854
453	RAZU01000050.1	28422870	28423724	854
454	RAZU01000152.1	23248149	23249001	852
455	RAZU01000007.1	27957622	27958474	852
456	RAZU01000074.1	75036219	75037067	848
457	RAZU01000234.1	2462779	2463625	846
458	RAZU01000074.1	2528688	2529530	842
459	RAZU01000230.1	30702619	30703458	839
460	RAZU01000166.1	5594556	5595395	839
461	RAZU01000241.1	2335082	2335920	838
462	RAZU01000165.1	9104189	9105025	836
463	RAZU01000200.1	2510518	2511352	834
464	RAZU01000135.1	6262210	6263044	834
465	RAZU01000002.1	5950833	5951667	834
466	RAZU01000087.1	15126576	15127409	833
467	RAZU01000002.1	8045955	8046783	828
468	RAZU01000135.1	8240255	8241082	827
469	RAZU01001831.1	16647399	16648225	826
470	RAZU01000074.1	47790409	47791235	826
471	RAZU01000210.1	7733326	7734150	824
472	RAZU01000236.1	5844568	5845391	823
473	RAZU01000237.1	5768568	5769389	821
474	RAZU01000159.1	19681313	19682134	821
475	RAZU01000234.1	71985038	71985858	820
476	RAZU01000164.1	6605519	6606339	820
477	RAZU01001829.1	6152947	6153763	816
478	RAZU01000050.1	43748235	43749051	816
479	RAZU01001829.1	11940318	11941127	809
480	RAZU01000230.1	23512667	23513476	809
481	RAZU01000073.1	19728089	19728897	808
482	RAZU01000219.1	10568750	10569557	807
483	RAZU01000265.1	8576951	8577753	802
484	RAZU01000137.1	9665328	9666129	801
485	RAZU01000060.1	1045675	1046476	801
486	RAZU01000050.1	26727651	26728452	801
487	RAZU01000074.1	12928756	12929556	800
488	RAZU01001831.1	16892222	16893021	799
489	RAZU01000100.1	7639743	7640542	799
490	RAZU01000042.1	3702811	3703610	799
491	RAZU01000265.1	2212391	2213189	798
492	RAZU01000162.1	9435620	9436418	798
493	RAZU01000087.1	1575232	1576030	798
494	RAZU01000236.1	9241793	9242589	796
495	RAZU01000164.1	4506888	4507684	796
496	RAZU01000244.1	6059756	6060551	795
497	RAZU01000063.1	6442965	6443759	794
498	RAZU01001831.1	36090621	36091413	792
499	RAZU01000087.1	18724055	18724847	792
500	RAZU01000060.1	37430600	37431389	789
501	RAZU01000135.1	5043519	5044306	787
502	RAZU01000269.1	4553152	4553937	785
503	RAZU01000200.1	34366339	34367124	785
504	RAZU01000007.1	38140818	38141603	785
505	RAZU01000234.1	49938175	49938959	784
506	RAZU01000081.1	3239606	3240390	784
507	RAZU01000087.1	1718240	1719021	781
508	RAZU01000074.1	2504016	2504797	781
509	RAZU01000079.1	5392914	5393693	779
510	RAZU01000236.1	3403043	3403821	778
511	RAZU01000002.1	10003094	10003872	778
512	RAZU01000203.1	15472809	15473586	777
513	RAZU01000090.1	18352865	18353642	777
514	RAZU01000259.1	39425	40201	776
515	RAZU01000236.1	5992320	5993096	776
516	RAZU01000142.1	1603144	1603920	776
517	RAZU01000234.1	66053828	66054602	774
518	RAZU01000074.1	22133283	22134057	774
519	RAZU01000060.1	1044043	1044817	774
520	RAZU01000100.1	6986495	6987268	773
521	RAZU01000095.1	8179877	8180645	768
522	RAZU01000141.1	14409118	14409884	766
523	RAZU01000099.1	9799761	9800527	766
524	RAZU01000272.1	5726101	5726865	764
525	RAZU01000074.1	18816284	18817048	764
526	RAZU01000234.1	47246954	47247717	763
527	RAZU01000074.1	59774823	59775584	761
528	RAZU01001824.1	8348171	8348931	760
529	RAZU01000074.1	54724329	54725089	760
530	RAZU01000236.1	9738368	9739125	757
531	RAZU01000234.1	54533408	54534165	757
532	RAZU01000139.1	6843691	6844448	757
533	RAZU01000265.1	1863239	1863993	754
534	RAZU01000236.1	3396047	3396801	754
535	RAZU01000234.1	11969736	11970490	754
536	RAZU01000002.1	14367538	14368292	754
537	RAZU01000237.1	2512063	2512816	753
538	RAZU01000234.1	66418968	66419720	752
539	RAZU01000087.1	20891130	20891882	752
540	RAZU01000230.1	30704255	30705005	750
541	RAZU01000124.1	723707	724455	748
542	RAZU01000087.1	17575165	17575913	748
543	RAZU01000074.1	74802881	74803629	748
544	RAZU01000045.1	8837545	8838292	747
545	RAZU01000137.1	16016168	16016912	744
546	RAZU01000102.1	2350613	2351356	743
547	RAZU01000102.1	6588926	6589665	739
548	RAZU01000013.1	4188661	4189400	739
549	RAZU01000265.1	106199	106937	738
550	RAZU01000170.1	2994704	2995441	737
551	RAZU01000012.1	36363848	36364582	734
552	RAZU01000074.1	73765795	73766526	731
553	RAZU01000138.1	18473613	18474343	730
554	RAZU01000087.1	15684020	15684750	730
555	RAZU01000056.1	4492049	4492779	730
556	RAZU01000087.1	18723125	18723854	729
557	RAZU01001831.1	7545948	7546675	727
558	RAZU01000073.1	29043766	29044492	726
559	RAZU01000247.1	460262	460987	725
560	RAZU01000074.1	2523454	2524178	724
561	RAZU01000010.1	3303557	3304281	724
562	RAZU01000237.1	6204667	6205390	723
563	RAZU01000200.1	29204424	29205146	722
564	RAZU01000166.1	8863718	8864440	722
565	RAZU01000166.1	4566935	4567657	722
566	RAZU01000089.1	556338	557060	722
567	RAZU01000247.1	3898259	3898980	721
568	RAZU01000121.1	4633692	4634413	721
569	RAZU01000267.1	4002184	4002903	719
570	RAZU01000210.1	12558143	12558862	719
571	RAZU01000102.1	1580734	1581452	718
572	RAZU01000124.1	722820	723537	717
573	RAZU01000050.1	30872806	30873523	717
574	RAZU01000162.1	9442008	9442723	715
575	RAZU01000234.1	56132905	56133618	713
576	RAZU01000096.1	26222890	26223603	713
577	RAZU01000087.1	18725421	18726131	710
578	RAZU01000073.1	23203711	23204421	710
579	RAZU01000247.1	9255345	9256052	707
580	RAZU01000139.1	427703	428410	707
581	RAZU01000210.1	8802956	8803661	705
582	RAZU01000096.1	3601275	3601979	704
583	RAZU01000002.1	8118897	8119601	704
584	RAZU01000152.1	20677265	20677967	702
585	RAZU01000050.1	13760580	13761282	702
586	RAZU01000234.1	63937560	63938258	698
587	RAZU01000139.1	426568	427266	698
588	RAZU01000074.1	62973048	62973746	698
589	RAZU01000162.1	63353541	63354238	697
590	RAZU01000064.1	7725513	7726210	697
591	RAZU01000152.1	26339239	26339934	695
592	RAZU01000058.1	1815321	1816016	695
593	RAZU01000153.1	1680439	1681131	692
594	RAZU01000234.1	33004318	33005009	691
595	RAZU01000152.1	18361144	18361835	691
596	RAZU01000092.1	5173956	5174645	689
597	RAZU01000153.1	2178664	2179352	688
598	RAZU01000087.1	13603379	13604066	687
599	RAZU01000079.1	5384901	5385586	685
600	RAZU01000265.1	452115	452799	684
601	RAZU01000141.1	16399992	16400675	683
602	RAZU01000200.1	29625850	29626532	682
603	RAZU01000002.1	10020385	10021067	682
604	RAZU01000167.1	1071785	1072466	681
605	RAZU01000018.1	1268042	1268723	681
606	RAZU01000230.1	10949680	10950360	680
607	RAZU01000102.1	495115	495795	680
608	RAZU01000060.1	17751123	17751801	678
609	RAZU01000235.1	7587128	7587805	677
610	RAZU01000120.1	14447643	14448319	676
611	RAZU01000074.1	33057458	33058134	676
612	RAZU01000073.1	18368229	18368902	673
613	RAZU01000230.1	11780628	11781300	672
614	RAZU01000009.1	1332822	1333494	672
615	RAZU01000210.1	18197957	18198628	671
616	RAZU01000159.1	22591823	22592494	671
617	RAZU01000138.1	11548088	11548759	671
618	RAZU01001831.1	16784856	16785526	670
619	RAZU01000236.1	3422266	3422936	670
620	RAZU01000234.1	56132039	56132709	670
621	RAZU01000139.1	2739619	2740289	670
622	RAZU01000159.1	17681009	17681677	668
623	RAZU01000138.1	17711911	17712579	668
624	RAZU01000074.1	62612560	62613228	668
625	RAZU01000164.1	415578	416245	667
626	RAZU01000063.1	3008953	3009620	667
627	RAZU01000002.1	8115523	8116189	666
628	RAZU01000252.1	1049440	1050104	664
629	RAZU01000073.1	1653364	1654027	663
630	RAZU01000164.1	6647880	6648541	661
631	RAZU01000159.1	27734972	27735633	661
632	RAZU01000073.1	18588172	18588833	661
633	RAZU01000170.1	3263599	3264257	658
634	RAZU01000047.1	2443788	2444446	658
635	RAZU01000265.1	8626792	8627449	657
636	RAZU01000152.1	2033581	2034237	656
637	RAZU01000219.1	5658021	5658676	655
638	RAZU01000162.1	43788727	43789382	655
639	RAZU01000219.1	9749913	9750567	654
640	RAZU01000138.1	11602681	11603334	653
641	RAZU01000261.1	11225719	11226371	652
642	RAZU01000087.1	20266592	20267244	652
643	RAZU01000018.1	1567417	1568069	652
644	RAZU01000095.1	7329902	7330553	651
645	RAZU01000050.1	5862289	5862940	651
646	RAZU01000135.1	6260684	6261334	650
647	RAZU01000244.1	7895361	7896010	649
648	RAZU01000241.1	22006255	22006904	649
649	RAZU01000108.1	370879	371528	649
650	RAZU01000078.1	3822198	3822847	649
651	RAZU01000196.1	101470	102118	648
652	RAZU01000244.1	6586776	6587423	647
653	RAZU01000247.1	3900486	3901131	645
654	RAZU01000096.1	40086729	40087374	645
655	RAZU01000230.1	26284934	26285578	644
656	RAZU01001831.1	8255604	8256246	642
657	RAZU01000139.1	4316710	4317352	642
658	RAZU01000243.1	69476	70117	641
659	RAZU01000104.1	9409379	9410020	641
660	RAZU01000018.1	1265954	1266595	641
661	RAZU01000162.1	48982065	48982704	639
662	RAZU01000096.1	26221253	26221891	638
663	RAZU01000248.1	2510434	2511071	637
664	RAZU01000050.1	26272530	26273166	636
665	RAZU01000153.1	3340641	3341276	635
666	RAZU01000133.1	12721199	12721834	635
667	RAZU01000234.1	3340533	3341167	634
668	RAZU01000146.1	486440	487073	633
669	RAZU01000318.1	760610	761242	632
670	RAZU01000074.1	79542916	79543548	632
671	RAZU01000073.1	26975680	26976310	630
672	RAZU01001831.1	16550971	16551600	629
673	RAZU01000133.1	4771474	4772102	628
674	RAZU01000045.1	12306146	12306774	628
675	RAZU01001829.1	15522993	15523620	627
676	RAZU01000263.1	11893245	11893872	627
677	RAZU01000067.1	1773403	1774030	627
678	RAZU01000100.1	12060774	12061400	626
679	RAZU01000089.1	555509	556135	626
680	RAZU01000012.1	35692065	35692691	626
681	RAZU01000265.1	9368780	9369405	625
682	RAZU01000074.1	18810622	18811247	625
683	RAZU01000219.1	10512086	10512709	623
684	RAZU01000018.1	1342777	1343400	623
685	RAZU01000263.1	10132068	10132690	622
686	RAZU01000033.1	146840	147461	621
687	RAZU01001831.1	16710148	16710767	619
688	RAZU01000234.1	5037187	5037805	618
689	RAZU01000100.1	7638957	7639575	618
690	RAZU01000244.1	5158834	5159450	616
691	RAZU01000039.1	19148570	19149186	616
692	RAZU01000234.1	2784707	2785322	615
693	RAZU01000058.1	1116117	1116732	615
694	RAZU01000074.1	79557491	79558101	610
695	RAZU01000050.1	28422013	28422623	610
696	RAZU01000133.1	7832664	7833272	608
697	RAZU01000172.1	7111125	7111730	605
698	RAZU01000236.1	3395243	3395847	604
699	RAZU01000229.1	5407787	5408391	604
700	RAZU01000045.1	4322565	4323169	604
701	RAZU01000007.1	34266367	34266971	604
702	RAZU01000058.1	9245043	9245646	603
703	RAZU01000162.1	47979199	47979801	602
704	RAZU01000120.1	25438048	25438650	602
705	RAZU01000058.1	1826694	1827296	602
706	RAZU01000203.1	7929069	7929670	601
707	RAZU01000007.1	9151988	9152589	601
708	RAZU01000244.1	866351	866951	600
709	RAZU01000087.1	11997582	11998182	600
